# Supplementary material for: Iatrogenic Microplastic Exposure: A Possible and Underrecognized Healthcare-Associated Exposure Framework in Human Medicotoxicological Risk
Source: Toxics. 2026 Mar 31;14(4):302. doi: 10.3390/toxics14040302 (PMC13119700; doi:10.3390/toxics14040302)
Supplement: Supplementary file 1 [file toxics-14-00302-s001.zip]

Archive with 1 entries (1 files):
- toxics-4188950-supplementary.pdf
